# Supplementary material for: Integrated Analysis of N1-Methyladenosine Methylation Regulators-Related lncRNAs in Hepatocellular Carcinoma
Source: Cancers (Basel). 2023 Mar 16;15(6):1800. doi: 10.3390/cancers15061800 (PMC10046959; doi:10.3390/cancers15061800)
Supplement: Supplementary file 1 [file cancers-15-01800-s001.zip]

Archive with 4 entries (4 files):
- Supplementary Figure S1.pdf
- Supplementary Figure S2.pdf
- Supplementary Figure S3.pdf
- Supplementary Tables.pdf
